# Supplementary material for: A Shift in Porcine Circovirus 3 (PCV‐3) History Paradigm: Phylodynamic Analyses Reveal an Ancient Origin and Prolonged Undetected Circulation in the Worldwide Swine Population
Source: Adv Sci (Weinh). 2019 Sep 30;6(22):1901004. doi: 10.1002/advs.201901004 (PMC6865002; doi:10.1002/advs.201901004)
Supplement: Supplementary file 2 — Supplementary [file ADVS-6-1901004-s002.xlsx]

## Sheet: PCV3_Dataset1
ID	Acc.number	Country	Host	Year
MH558676.1|Spain|Swine|2012	MH558676.1	Spain	Swine	2012
MH177453.1|China|Swine|2017	MH177453.1	China	Swine	2017
MG947596.1|China|Swine|2017	MG947596.1	China	Swine	2017
MH277119.1|China|Swine|2018	MH277119.1	China	Swine	2018
MH277118.1|China|Swine|2018	MH277118.1	China	Swine	2018
MH277117.1|China|Swine|2018	MH277117.1	China	Swine	2018
MH277116.1|China|Swine|2018	MH277116.1	China	Swine	2018
MH277115.1|China|Swine|2018	MH277115.1	China	Swine	2018
MH277114.1|China|Swine|2018	MH277114.1	China	Swine	2018
MH277113.1|China|Swine|2018	MH277113.1	China	Swine	2018
MH277112.1|China|Swine|2018	MH277112.1	China	Swine	2018
MH277111.1|China|Swine|2018	MH277111.1	China	Swine	2018
MH277110.1|China|Swine|2018	MH277110.1	China	Swine	2018
MH277109.1|China|Swine|2018	MH277109.1	China	Swine	2018
MH277108.1|China|Swine|2018	MH277108.1	China	Swine	2018
MH277107.1|China|Swine|2018	MH277107.1	China	Swine	2018
MH522791.1|China|Swine|2017	MH522791.1	China	Swine	2017
MH018246.1|China|NA|2017	MH018246.1	China	NA	2017
MG778698.1|China|Swine|2017	MG778698.1	China	Swine	2017
LC383841.1|Japan|Swine|2016	LC383841.1	Japan	Swine	2016
LC383840.1|Japan|Swine|2016	LC383840.1	Japan	Swine	2016
LC269727.1|Japan|Swine|2017	LC269727.1	Japan	Swine	2017
MG696866.1|China|NA|2017	MG696866.1	China	NA	2017
MH229786.1|Thailand|Swine|2017	MH229786.1	Thailand	Swine	2017
MG595741.1|Hungary|Swine|2017	MG595741.1	Hungary	Swine	2017
MH192341.1|Mexico|Swine|2017	MH192341.1	Mexico	Swine	2017
MH192340.1|Mexico|Swine|2017	MH192340.1	Mexico	Swine	2017
MG546667.1|China|Swine|2016	MG546667.1	China	Swine	2016
MG372492.1|China|Swine|2016	MG372492.1	China	Swine	2016
MG372491.1|China|Swine|2016	MG372491.1	China	Swine	2016
MG372490.1|China|Swine|2006	MG372490.1	China	Swine	2006
MG372489.1|China|Swine|2013	MG372489.1	China	Swine	2013
MG372488.1|China|Swine|2006	MG372488.1	China	Swine	2006
MG372487.1|China|Swine|2013	MG372487.1	China	Swine	2013
MG372486.1|China|Swine|2016	MG372486.1	China	Swine	2016
MG372485.1|China|Swine|2016	MG372485.1	China	Swine	2016
MG372484.1|China|Swine|2016	MG372484.1	China	Swine	2016
MG372483.1|China|Swine|2017	MG372483.1	China	Swine	2017
MG253684.1|China|Swine|2017	MG253684.1	China	Swine	2017
MG253683.1|China|Swine|2017	MG253683.1	China	Swine	2017
MG253682.1|China|Swine|2017	MG253682.1	China	Swine	2017
MG253681.1|China|Swine|2017	MG253681.1	China	Swine	2017
MG253680.1|China|Swine|2017	MG253680.1	China	Swine	2017
MG253679.1|China|Swine|2017	MG253679.1	China	Swine	2017
MG253678.1|China|Swine|2017	MG253678.1	China	Swine	2017
MF677841.1|China|Swine|2017	MF677841.1	China	Swine	2017
MF677840.1|China|Swine|2017	MF677840.1	China	Swine	2017
MF677839.1|China|Swine|2017	MF677839.1	China	Swine	2017
MF677838.1|China|Swine|2017	MF677838.1	China	Swine	2017
MF677837.1|China|Swine|2016	MF677837.1	China	Swine	2016
MF677836.1|China|Swine|2016	MF677836.1	China	Swine	2016
MF677835.1|China|Swine|2016	MF677835.1	China	Swine	2016
MH121060.1|China|Swine|2017	MH121060.1	China	Swine	2017
MH607133.1|China|Swine|2018	MH607133.1	China	Swine	2018
MH579747.1|Spain|Swine|2018	MH579747.1	Spain	Swine	2018
MH579746.1|Spain|Swine|2017	MH579746.1	Spain	Swine	2017
MH579745.1|Spain|Swine|2016	MH579745.1	Spain	Swine	2016
MH579744.1|Spain|Swine|2015	MH579744.1	Spain	Swine	2015
MH579743.1|Spain|Swine|2014	MH579743.1	Spain	Swine	2014
MH579742.1|Spain|Swine|2013	MH579742.1	Spain	Swine	2013
MH579741.1|Spain|Swine|2012	MH579741.1	Spain	Swine	2012
MH579740.1|Spain|Swine|2011	MH579740.1	Spain	Swine	2011
MH579739.1|Spain|Swine|2010	MH579739.1	Spain	Swine	2010
MH579738.1|Spain|Swine|2007	MH579738.1	Spain	Swine	2007
MH579737.1|Spain|Swine|2006	MH579737.1	Spain	Swine	2006
MH579736.1|Spain|Swine|2005	MH579736.1	Spain	Swine	2005
NC_031753.1|USA|Swine|2015	NC_031753.1	USA	Swine	2015
MG860486.1|China|Swine|2016	MG860486.1	China	Swine	2016
MF079254.1|Brazil|Swine|2016	MF079254.1	Brazil	Swine	2016
MF079253.1|Brazil|Swine|2016	MF079253.1	Brazil	Swine	2016
MF593110.1|China|Swine|2016	MF593110.1	China	Swine	2016
MG679917.1|Russia|Swine|2017	MG679917.1	Russia	Swine	2017
MG679916.1|Russia|Swine|2017	MG679916.1	Russia	Swine	2017
MG650176.1|China|Swine|1996	MG650176.1	China	Swine	1996
MG650175.1|China|Swine|1998	MG650175.1	China	Swine	1998
MG650174.1|China|Swine|1998	MG650174.1	China	Swine	1998
MG650173.1|China|Swine|1998	MG650173.1	China	Swine	1998
MG650172.1|China|Swine|1998	MG650172.1	China	Swine	1998
MF448446.1|SouthKorea|Swine|2017	MF448446.1	SouthKorea	Swine	2017
MF448445.1|SouthKorea|Swine|2017	MF448445.1	SouthKorea	Swine	2017
MF589652.1|Thailand|Swine|2016	MF589652.1	Thailand	Swine	2016
MG250187.1|China|Swine|2017	MG250187.1	China	Swine	2017
MG250186.1|China|Swine|2017	MG250186.1	China	Swine	2017
MG250185.1|China|Swine|2017	MG250185.1	China	Swine	2017
MG250184.1|China|Swine|2017	MG250184.1	China	Swine	2017
MG250183.1|China|Swine|2017	MG250183.1	China	Swine	2017
MG250182.1|China|Swine|2017	MG250182.1	China	Swine	2017
MG250181.1|China|Swine|2017	MG250181.1	China	Swine	2017
MG250180.1|China|Swine|2017	MG250180.1	China	Swine	2017
MG250179.1|China|Swine|2016	MG250179.1	China	Swine	2016
MG250178.1|China|Swine|2009	MG250178.1	China	Swine	2009
MG250177.1|China|Swine|2009	MG250177.1	China	Swine	2009
MG250176.1|China|Swine|2017	MG250176.1	China	Swine	2017
MF069252.1|China|Swine|2017	MF069252.1	China	Swine	2017
MF063071.1|SouthKorea|Swine|2016	MF063071.1	SouthKorea	Swine	2016
MF063070.1|SouthKorea|Swine|2017	MF063070.1	SouthKorea	Swine	2017
MG765473.1|Sweden|Swine|2004	MG765473.1	Sweden	Swine	2004
MF611878.1|SouthKorea|Swine|2017	MF611878.1	SouthKorea	Swine	2017
MG727540.1|China|Swine|2017	MG727540.1	China	Swine	2017
MG727539.1|China|Swine|2017	MG727539.1	China	Swine	2017
MG727538.1|China|Swine|2017	MG727538.1	China	Swine	2017
MG727537.1|China|Swine|2017	MG727537.1	China	Swine	2017
MF805724.1|Denmark|Swine|2017	MF805724.1	Denmark	Swine	2017
MF805723.1|Denmark|Swine|2017	MF805723.1	Denmark	Swine	2017
MF805722.1|Italy|Swine|2016	MF805722.1	Italy	Swine	2016
MF805721.1|Italy|Swine|2016	MF805721.1	Italy	Swine	2016
MF805720.1|Spain|Swine|2017	MF805720.1	Spain	Swine	2017
MF805719.1|Italy|Swine|2017	MF805719.1	Italy	Swine	2017
MG550107.1|China|Swine|2017	MG550107.1	China	Swine	2017
MG310152.1|Thailand|Swine|2017	MG310152.1	Thailand	Swine	2017
KY753913.1|China|Swine|2016	KY753913.1	China	Swine	2016
KY753912.1|China|Swine|2016	KY753912.1	China	Swine	2016
KY753911.1|China|Swine|2016	KY753911.1	China	Swine	2016
MG014376.1|Germany|Swine|2015	MG014376.1	Germany	Swine	2015
MG014375.1|Germany|Swine|2015	MG014375.1	Germany	Swine	2015
MG014374.1|Germany|Swine|2015	MG014374.1	Germany	Swine	2015
MG014373.1|Germany|Swine|2015	MG014373.1	Germany	Swine	2015
MG014372.1|Germany|Swine|2015	MG014372.1	Germany	Swine	2015
MG014371.1|Germany|Swine|2015	MG014371.1	Germany	Swine	2015
MG014370.1|Germany|Swine|2015	MG014370.1	Germany	Swine	2015
MG014369.1|Germany|Swine|2015	MG014369.1	Germany	Swine	2015
MG014368.1|Germany|Swine|2015	MG014368.1	Germany	Swine	2015
MG014367.1|Germany|Swine|2015	MG014367.1	Germany	Swine	2015
MG014366.1|Germany|Swine|2015	MG014366.1	Germany	Swine	2015
MG014365.1|Germany|Swine|2015	MG014365.1	Germany	Swine	2015
MG014364.1|Germany|Swine|2015	MG014364.1	Germany	Swine	2015
MG014363.1|Germany|Swine|2015	MG014363.1	Germany	Swine	2015
MG014362.1|Germany|Swine|2015	MG014362.1	Germany	Swine	2015
MG564175.1|China|Swine|2016	MG564175.1	China	Swine	2016
MG564174.1|China|Swine|2016	MG564174.1	China	Swine	2016
KY418606.2|China|Swine|2016	KY418606.2	China	Swine	2016
KY421348.1|China|Swine|2016	KY421348.1	China	Swine	2016
KY421347.1|China|Swine|2016	KY421347.1	China	Swine	2016
MF069116.1|China|Swine|2016	MF069116.1	China	Swine	2016
MF069115.1|China|Swine|2016	MF069115.1	China	Swine	2016
MF405277.1|China|Swine|2017	MF405277.1	China	Swine	2017
MF405276.1|China|Swine|2017	MF405276.1	China	Swine	2017
MF405275.1|China|Swine|2017	MF405275.1	China	Swine	2017
MF405274.1|China|Swine|2017	MF405274.1	China	Swine	2017
MF405273.1|China|Swine|2017	MF405273.1	China	Swine	2017
MF405272.1|China|Swine|2017	MF405272.1	China	Swine	2017
MF405271.1|China|Swine|2017	MF405271.1	China	Swine	2017
MF589107.1|China|Swine|2017	MF589107.1	China	Swine	2017
MF589106.1|China|Swine|2016	MF589106.1	China	Swine	2016
MF589105.1|China|Swine|2016	MF589105.1	China	Swine	2016
MF589104.1|China|Swine|2015	MF589104.1	China	Swine	2015
MF589103.1|China|Swine|2015	MF589103.1	China	Swine	2015
MF589102.1|China|Swine|2016	MF589102.1	China	Swine	2016
MF162299.1|Italy|Swine|2017	MF162299.1	Italy	Swine	2017
MF162298.1|Italy|Swine|2017	MF162298.1	Italy	Swine	2017
MF084994.1|China|Swine|2016	MF084994.1	China	Swine	2016
MF611877.1|SouthKorea|Swine|2016	MF611877.1	SouthKorea	Swine	2016
MF611876.1|SouthKorea|Swine|2016	MF611876.1	SouthKorea	Swine	2016
KY865243.1|China|Swine|2016	KY865243.1	China	Swine	2016
KY865242.1|China|Swine|2016	KY865242.1	China	Swine	2016
KY778777.1|China|Swine|2017	KY778777.1	China	Swine	2017
KY778776.1|China|Swine|2017	KY778776.1	China	Swine	2017
KY996345.1|SouthKorea|Swine|2016	KY996345.1	SouthKorea	Swine	2016
KY996344.1|SouthKorea|Swine|2016	KY996344.1	SouthKorea	Swine	2016
KY996343.1|SouthKorea|Swine|2016	KY996343.1	SouthKorea	Swine	2016
KY996342.1|SouthKorea|Swine|2016	KY996342.1	SouthKorea	Swine	2016
KY996341.1|SouthKorea|Swine|2016	KY996341.1	SouthKorea	Swine	2016
KY996340.1|SouthKorea|Swine|2016	KY996340.1	SouthKorea	Swine	2016
KY996339.1|SouthKorea|Swine|2016	KY996339.1	SouthKorea	Swine	2016
KY996338.1|SouthKorea|Swine|2016	KY996338.1	SouthKorea	Swine	2016
KY996337.1|SouthKorea|Swine|2016	KY996337.1	SouthKorea	Swine	2016
KY075994.1|China|Swine|2016	KY075994.1	China	Swine	2016
KY075993.1|China|Swine|2016	KY075993.1	China	Swine	2016
KY075992.1|China|Swine|2016	KY075992.1	China	Swine	2016
KY075991.1|China|Swine|2016	KY075991.1	China	Swine	2016
KY075990.1|China|Swine|2016	KY075990.1	China	Swine	2016
KY075989.1|China|Swine|2016	KY075989.1	China	Swine	2016
KY075988.1|China|Swine|2016	KY075988.1	China	Swine	2016
KY075987.1|China|Swine|2016	KY075987.1	China	Swine	2016
KY075986.1|China|Swine|2016	KY075986.1	China	Swine	2016
KY354039.1|China|Swine|2016	KY354039.1	China	Swine	2016
KY354038.1|China|Swine|2016	KY354038.1	China	Swine	2016
KX966193.1|USA|Swine|2016	KX966193.1	USA	Swine	2016
KX778720.1|USA|Swine|2015	KX778720.1	USA	Swine	2015
KX458235.1|USA|Swine|2015	KX458235.1	USA	Swine	2015
KT869077.1|USA|Swine|2015	KT869077.1	USA	Swine	2015
SDA001|China|Swine|2018	SDA001	China	Swine	2018
HLJ12|China|Swine|2018	HLJ12	China	Swine	2018
JL38|China|Swine|2018	JL38	China	Swine	2018
AHA079|China|Swine|2018	AHA079	China	Swine	2018
AHA011|China|Swine|2018	AHA011	China	Swine	2018
AHA036|China|Swine|2018	AHA036	China	Swine	2018

## Sheet: Dataset1_Pivot
Country	Count
Brazil	2
China	116
Denmark	2
Germany	15
Hungary	1
Italy	5
Japan	3
Mexico	2
Russia	2
SouthKorea	16
Spain	14
Sweden	1
Thailand	3
USA	5
Total	187
