# Supplementary material for: A Shift in Porcine Circovirus 3 (PCV‐3) History Paradigm: Phylodynamic Analyses Reveal an Ancient Origin and Prolonged Undetected Circulation in the Worldwide Swine Population
Source: Adv Sci (Weinh). 2019 Sep 30;6(22):1901004. doi: 10.1002/advs.201901004 (PMC6865002; doi:10.1002/advs.201901004)
Supplement: Supplementary file 4 — Supplementary [file ADVS-6-1901004-s004.xlsx]

## Sheet: Dataset3_Pivot
Country	Count
Brazil	2
China	325
Denmark	2
Germany	24
Hungary	2
Italy	17
Mexico	2
Russia	2
SouthKorea	21
Spain	14
Sweden	1
Thailand	4
USA	5
Total	421

## Sheet: PCV3_Dataset3
ID	Acc.number	Country	Pig	Year
MH558676.1|Spain|Swine|2012	MH558676.1	Spain	Swine	2012
MH177453.1|China|Swine|2017	MH177453.1	China	Swine	2017
MG947596.1|China|Swine|2017	MG947596.1	China	Swine	2017
MH277119.1|China|Swine|2018	MH277119.1	China	Swine	2018
MH277118.1|China|Swine|2018	MH277118.1	China	Swine	2018
MH277117.1|China|Swine|2018	MH277117.1	China	Swine	2018
MH277116.1|China|Swine|2018	MH277116.1	China	Swine	2018
MH277115.1|China|Swine|2018	MH277115.1	China	Swine	2018
MH277114.1|China|Swine|2018	MH277114.1	China	Swine	2018
MH277113.1|China|Swine|2018	MH277113.1	China	Swine	2018
MH277112.1|China|Swine|2018	MH277112.1	China	Swine	2018
MH277111.1|China|Swine|2018	MH277111.1	China	Swine	2018
MH277110.1|China|Swine|2018	MH277110.1	China	Swine	2018
MH277109.1|China|Swine|2018	MH277109.1	China	Swine	2018
MH277108.1|China|Swine|2018	MH277108.1	China	Swine	2018
MH277107.1|China|Swine|2018	MH277107.1	China	Swine	2018
MH522791.1|China|Swine|2017	MH522791.1	China	Swine	2017
MH018246.1|China|NA|2017	MH018246.1	China	NA	2017
MG807615.1|China|NA|2016	MG807615.1	China	NA	2016
MG807614.1|China|NA|2016	MG807614.1	China	NA	2016
MG807613.1|China|NA|2016	MG807613.1	China	NA	2016
MG778698.1|China|Swine|2017	MG778698.1	China	Swine	2017
MG696866.1|China|NA|2017	MG696866.1	China	NA	2017
MH229786.1|Thailand|Swine|2017	MH229786.1	Thailand	Swine	2017
MG595741.1|Hungary|Swine|2017	MG595741.1	Hungary	Swine	2017
MH192341.1|Mexico|Swine|2017	MH192341.1	Mexico	Swine	2017
MH192340.1|Mexico|Swine|2017	MH192340.1	Mexico	Swine	2017
MF981935.1|China|deadSwine|2017	MF981935.1	China	deadSwine	2017
MF981934.1|China|Swine|2017	MF981934.1	China	Swine	2017
MF981933.1|China|Swine|2017	MF981933.1	China	Swine	2017
MF981932.1|China|Swine|2017	MF981932.1	China	Swine	2017
MF981931.1|China|Swine|2017	MF981931.1	China	Swine	2017
MF981930.1|China|Swine|2017	MF981930.1	China	Swine	2017
MF981929.1|China|Swine|2017	MF981929.1	China	Swine	2017
MF981928.1|China|Swine|2017	MF981928.1	China	Swine	2017
MF981927.1|China|Swine|2017	MF981927.1	China	Swine	2017
MF981926.1|China|Swine|2017	MF981926.1	China	Swine	2017
MF981925.1|China|Swine|2017	MF981925.1	China	Swine	2017
MF981924.1|China|Swine|2017	MF981924.1	China	Swine	2017
MF981923.1|China|Swine|2017	MF981923.1	China	Swine	2017
MF981922.1|China|Swine|2017	MF981922.1	China	Swine	2017
MG546667.1|China|Swine|2016	MG546667.1	China	Swine	2016
MG372492.1|China|Swine|2016	MG372492.1	China	Swine	2016
MG372491.1|China|Swine|2016	MG372491.1	China	Swine	2016
MG372490.1|China|Swine|2006	MG372490.1	China	Swine	2006
MG372489.1|China|Swine|2013	MG372489.1	China	Swine	2013
MG372488.1|China|Swine|2006	MG372488.1	China	Swine	2006
MG372487.1|China|Swine|2013	MG372487.1	China	Swine	2013
MG372486.1|China|Swine|2016	MG372486.1	China	Swine	2016
MG372485.1|China|Swine|2016	MG372485.1	China	Swine	2016
MG372484.1|China|Swine|2016	MG372484.1	China	Swine	2016
MG372483.1|China|Swine|2017	MG372483.1	China	Swine	2017
MG253684.1|China|Swine|2017	MG253684.1	China	Swine	2017
MG253683.1|China|Swine|2017	MG253683.1	China	Swine	2017
MG253682.1|China|Swine|2017	MG253682.1	China	Swine	2017
MG253681.1|China|Swine|2017	MG253681.1	China	Swine	2017
MG253680.1|China|Swine|2017	MG253680.1	China	Swine	2017
MG253679.1|China|Swine|2017	MG253679.1	China	Swine	2017
MG253678.1|China|Swine|2017	MG253678.1	China	Swine	2017
MF677841.1|China|Swine|2017	MF677841.1	China	Swine	2017
MF677840.1|China|Swine|2017	MF677840.1	China	Swine	2017
MF677839.1|China|Swine|2017	MF677839.1	China	Swine	2017
MF677838.1|China|Swine|2017	MF677838.1	China	Swine	2017
MF677837.1|China|Swine|2016	MF677837.1	China	Swine	2016
MF677836.1|China|Swine|2016	MF677836.1	China	Swine	2016
MF677835.1|China|Swine|2016	MF677835.1	China	Swine	2016
MG934338.1|China|Swine|2017	MG934338.1	China	Swine	2017
MG934337.1|China|Swine|2017	MG934337.1	China	Swine	2017
MG934336.1|China|Swine|2017	MG934336.1	China	Swine	2017
MG934335.1|China|Swine|2017	MG934335.1	China	Swine	2017
MG934334.1|China|Swine|2017	MG934334.1	China	Swine	2017
MG934333.1|China|Swine|2017	MG934333.1	China	Swine	2017
MG934332.1|China|Swine|2017	MG934332.1	China	Swine	2017
MG934331.1|China|Swine|2017	MG934331.1	China	Swine	2017
MG934330.1|China|Swine|2017	MG934330.1	China	Swine	2017
MG934329.1|China|Swine|2017	MG934329.1	China	Swine	2017
MG934328.1|China|Swine|2017	MG934328.1	China	Swine	2017
MG934327.1|China|Swine|2017	MG934327.1	China	Swine	2017
MG934326.1|China|Swine|2017	MG934326.1	China	Swine	2017
MG934325.1|China|Swine|2017	MG934325.1	China	Swine	2017
MG934324.1|China|Swine|2018	MG934324.1	China	Swine	2018
MG934323.1|China|Swine|2017	MG934323.1	China	Swine	2017
MG934322.1|China|Swine|2017	MG934322.1	China	Swine	2017
MG934321.1|China|Swine|2017	MG934321.1	China	Swine	2017
MG934320.1|China|Swine|2016	MG934320.1	China	Swine	2016
MG934319.1|China|Swine|2016	MG934319.1	China	Swine	2016
MG934318.1|China|Swine|2016	MG934318.1	China	Swine	2016
MG934317.1|China|Swine|2016	MG934317.1	China	Swine	2016
MG934316.1|China|Swine|2016	MG934316.1	China	Swine	2016
MG934315.1|China|Swine|2016	MG934315.1	China	Swine	2016
MG934314.1|China|Swine|2015	MG934314.1	China	Swine	2015
MG934313.1|China|Swine|2016	MG934313.1	China	Swine	2016
MG934312.1|China|Swine|2016	MG934312.1	China	Swine	2016
MG934311.1|China|Swine|2016	MG934311.1	China	Swine	2016
MG934310.1|China|Swine|2016	MG934310.1	China	Swine	2016
MG934309.1|China|Swine|2016	MG934309.1	China	Swine	2016
MG934308.1|China|Swine|2016	MG934308.1	China	Swine	2016
MG934307.1|China|Swine|2016	MG934307.1	China	Swine	2016
MG934306.1|China|Swine|2016	MG934306.1	China	Swine	2016
MG934305.1|China|Swine|2016	MG934305.1	China	Swine	2016
MG934304.1|China|Swine|2016	MG934304.1	China	Swine	2016
MG934303.1|China|Swine|2015	MG934303.1	China	Swine	2015
MG934302.1|China|Swine|2015	MG934302.1	China	Swine	2015
MG934301.1|China|Swine|2016	MG934301.1	China	Swine	2016
MG934300.1|China|Swine|2016	MG934300.1	China	Swine	2016
MG934299.1|China|Swine|2016	MG934299.1	China	Swine	2016
MG934298.1|China|Swine|2016	MG934298.1	China	Swine	2016
MG934297.1|China|Swine|2016	MG934297.1	China	Swine	2016
MG934296.1|China|Swine|2015	MG934296.1	China	Swine	2015
MG934295.1|China|Swine|2015	MG934295.1	China	Swine	2015
MG934294.1|China|Swine|2015	MG934294.1	China	Swine	2015
MG934293.1|China|Swine|2015	MG934293.1	China	Swine	2015
MG934292.1|China|Swine|2015	MG934292.1	China	Swine	2015
MG934291.1|China|Swine|2015	MG934291.1	China	Swine	2015
MG934290.1|China|Swine|2015	MG934290.1	China	Swine	2015
MG934289.1|China|Swine|2015	MG934289.1	China	Swine	2015
MG934288.1|China|Swine|2015	MG934288.1	China	Swine	2015
MH121060.1|China|Swine|2017	MH121060.1	China	Swine	2017
MH607133.1|China|Swine|2018	MH607133.1	China	Swine	2018
MH579747.1|Spain|Swine|2018	MH579747.1	Spain	Swine	2018
MH579746.1|Spain|Swine|2017	MH579746.1	Spain	Swine	2017
MH579745.1|Spain|Swine|2016	MH579745.1	Spain	Swine	2016
MH579744.1|Spain|Swine|2015	MH579744.1	Spain	Swine	2015
MH579743.1|Spain|Swine|2014	MH579743.1	Spain	Swine	2014
MH579742.1|Spain|Swine|2013	MH579742.1	Spain	Swine	2013
MH579741.1|Spain|Swine|2012	MH579741.1	Spain	Swine	2012
MH579740.1|Spain|Swine|2011	MH579740.1	Spain	Swine	2011
MH579739.1|Spain|Swine|2010	MH579739.1	Spain	Swine	2010
MH579738.1|Spain|Swine|2007	MH579738.1	Spain	Swine	2007
MH579737.1|Spain|Swine|2006	MH579737.1	Spain	Swine	2006
MH579736.1|Spain|Swine|2005	MH579736.1	Spain	Swine	2005
NC_031753.1|USA|Swine|2015	NC_031753.1	USA	Swine	2015
MF999223.1|Hungary|Swine|2017	MF999223.1	Hungary	Swine	2017
MG673934.1|China|Swine|2017	MG673934.1	China	Swine	2017
MG673933.1|China|Swine|2017	MG673933.1	China	Swine	2017
MG673932.1|China|Swine|2017	MG673932.1	China	Swine	2017
MG673931.1|China|Swine|2017	MG673931.1	China	Swine	2017
MF631813.1|SouthKorea|Swine|2016	MF631813.1	SouthKorea	Swine	2016
MF631811.1|SouthKorea|Swine|2016	MF631811.1	SouthKorea	Swine	2016
MF631807.1|SouthKorea|Swine|2016	MF631807.1	SouthKorea	Swine	2016
MF631804.1|SouthKorea|Swine|2016	MF631804.1	SouthKorea	Swine	2016
MF631803.1|SouthKorea|Swine|2017	MF631803.1	SouthKorea	Swine	2017
MF079254.1|Brazil|Swine|2016	MF079254.1	Brazil	Swine	2016
MF079253.1|Brazil|Swine|2016	MF079253.1	Brazil	Swine	2016
MG745695.1|China|Swine|2016	MG745695.1	China	Swine	2016
MG745694.1|China|Swine|2015	MG745694.1	China	Swine	2015
MG745693.1|China|Swine|2015	MG745693.1	China	Swine	2015
MG745692.1|China|Swine|2015	MG745692.1	China	Swine	2015
MG745691.1|China|Swine|2015	MG745691.1	China	Swine	2015
MG745690.1|China|Swine|2015	MG745690.1	China	Swine	2015
MF593110.1|China|Swine|2016	MF593110.1	China	Swine	2016
MG679917.1|Russia|Swine|2017	MG679917.1	Russia	Swine	2017
MG679916.1|Russia|Swine|2017	MG679916.1	Russia	Swine	2017
MG650184.1|China|Swine|1996	MG650184.1	China	Swine	1996
MG650183.1|China|Swine|1999	MG650183.1	China	Swine	1999
MG650182.1|China|Swine|1999	MG650182.1	China	Swine	1999
MG650181.1|China|Swine|1997	MG650181.1	China	Swine	1997
MG650180.1|China|Swine|1998	MG650180.1	China	Swine	1998
MG650179.1|China|Swine|1996	MG650179.1	China	Swine	1996
MG650178.1|China|Swine|1998	MG650178.1	China	Swine	1998
MG650177.1|China|Swine|1999	MG650177.1	China	Swine	1999
MG650176.1|China|Swine|1996	MG650176.1	China	Swine	1996
MG650175.1|China|Swine|1998	MG650175.1	China	Swine	1998
MG650174.1|China|Swine|1998	MG650174.1	China	Swine	1998
MG650173.1|China|Swine|1998	MG650173.1	China	Swine	1998
MG650172.1|China|Swine|1998	MG650172.1	China	Swine	1998
MF460446.1|China|Swine|2016	MF460446.1	China	Swine	2016
MF460445.1|China|Swine|2014	MF460445.1	China	Swine	2014
MF460444.1|China|Swine|2014	MF460444.1	China	Swine	2014
MF460443.1|China|Swine|2016	MF460443.1	China	Swine	2016
MF460442.1|China|Swine|2017	MF460442.1	China	Swine	2017
MF448446.1|SouthKorea|Swine|2017	MF448446.1	SouthKorea	Swine	2017
MF448445.1|SouthKorea|Swine|2017	MF448445.1	SouthKorea	Swine	2017
MF589652.1|Thailand|Swine|2016	MF589652.1	Thailand	Swine	2016
MF445661.1|Thailand|Swine|2017	MF445661.1	Thailand	Swine	2017
MG250187.1|China|Swine|2017	MG250187.1	China	Swine	2017
MG250186.1|China|Swine|2017	MG250186.1	China	Swine	2017
MG250185.1|China|Swine|2017	MG250185.1	China	Swine	2017
MG250184.1|China|Swine|2017	MG250184.1	China	Swine	2017
MG250183.1|China|Swine|2017	MG250183.1	China	Swine	2017
MG250182.1|China|Swine|2017	MG250182.1	China	Swine	2017
MG250181.1|China|Swine|2017	MG250181.1	China	Swine	2017
MG250180.1|China|Swine|2017	MG250180.1	China	Swine	2017
MG250179.1|China|Swine|2016	MG250179.1	China	Swine	2016
MG250178.1|China|Swine|2009	MG250178.1	China	Swine	2009
MG250177.1|China|Swine|2009	MG250177.1	China	Swine	2009
MG250176.1|China|Swine|2017	MG250176.1	China	Swine	2017
MG978134.1|Italy|Swine|2017	MG978134.1	Italy	Swine	2017
MG978133.1|Italy|Swine|2016	MG978133.1	Italy	Swine	2016
MG978132.1|Italy|Swine|2017	MG978132.1	Italy	Swine	2017
MG978131.1|Italy|Wildboar|2014	MG978131.1	Italy	Wildboar	2014
MG978130.1|Italy|Wildboar|2014	MG978130.1	Italy	Wildboar	2014
MG978129.1|Italy|Wildboar|2014	MG978129.1	Italy	Wildboar	2014
MG978128.1|Italy|Wildboar|2014	MG978128.1	Italy	Wildboar	2014
MG978127.1|Italy|Wildboar|2014	MG978127.1	Italy	Wildboar	2014
MG978126.1|Italy|Wildboar|2014	MG978126.1	Italy	Wildboar	2014
MG978125.1|Italy|Wildboar|2014	MG978125.1	Italy	Wildboar	2014
MG978124.1|Italy|Wildboar|2014	MG978124.1	Italy	Wildboar	2014
MG978123.1|Italy|Wildboar|2014	MG978123.1	Italy	Wildboar	2014
MF139083.1|China|NA|2015	MF139083.1	China	NA	2015
MF139082.1|China|Swine|2017	MF139082.1	China	Swine	2017
MF135492.1|China|Swine|2017	MF135492.1	China	Swine	2017
MF069252.1|China|Swine|2017	MF069252.1	China	Swine	2017
MF063071.1|SouthKorea|Swine|2016	MF063071.1	SouthKorea	Swine	2016
MF063070.1|SouthKorea|Swine|2017	MF063070.1	SouthKorea	Swine	2017
MG765473.1|Sweden|Swine|2004	MG765473.1	Sweden	Swine	2004
MF611878.1|SouthKorea|Swine|2017	MF611878.1	SouthKorea	Swine	2017
MG727540.1|China|Swine|2017	MG727540.1	China	Swine	2017
MG727539.1|China|Swine|2017	MG727539.1	China	Swine	2017
MG727538.1|China|Swine|2017	MG727538.1	China	Swine	2017
MG727537.1|China|Swine|2017	MG727537.1	China	Swine	2017
MF805724.1|Denmark|Swine|2017	MF805724.1	Denmark	Swine	2017
MF805723.1|Denmark|Swine|2017	MF805723.1	Denmark	Swine	2017
MF805722.1|Italy|Swine|2016	MF805722.1	Italy	Swine	2016
MF805721.1|Italy|Swine|2016	MF805721.1	Italy	Swine	2016
MF805720.1|Spain|Swine|2017	MF805720.1	Spain	Swine	2017
MF805719.1|Italy|Swine|2017	MF805719.1	Italy	Swine	2017
MG550107.1|China|Swine|2017	MG550107.1	China	Swine	2017
MG310152.1|Thailand|Swine|2017	MG310152.1	Thailand	Swine	2017
KY753913.1|China|Swine|2016	KY753913.1	China	Swine	2016
KY753912.1|China|Swine|2016	KY753912.1	China	Swine	2016
KY753911.1|China|Swine|2016	KY753911.1	China	Swine	2016
MG014385.1|Germany|Swine|2015	MG014385.1	Germany	Swine	2015
MG014384.1|Germany|Swine|2015	MG014384.1	Germany	Swine	2015
MG014383.1|Germany|Swine|2015	MG014383.1	Germany	Swine	2015
MG014382.1|Germany|Swine|2015	MG014382.1	Germany	Swine	2015
MG014381.1|Germany|Swine|2015	MG014381.1	Germany	Swine	2015
MG014380.1|Germany|Swine|2015	MG014380.1	Germany	Swine	2015
MG014379.1|Germany|Swine|2015	MG014379.1	Germany	Swine	2015
MG014378.1|Germany|Swine|2015	MG014378.1	Germany	Swine	2015
MG014377.1|Germany|Swine|2015	MG014377.1	Germany	Swine	2015
MG014376.1|Germany|Swine|2015	MG014376.1	Germany	Swine	2015
MG014375.1|Germany|Swine|2015	MG014375.1	Germany	Swine	2015
MG014374.1|Germany|Swine|2015	MG014374.1	Germany	Swine	2015
MG014373.1|Germany|Swine|2015	MG014373.1	Germany	Swine	2015
MG014372.1|Germany|Swine|2015	MG014372.1	Germany	Swine	2015
MG014371.1|Germany|Swine|2015	MG014371.1	Germany	Swine	2015
MG014370.1|Germany|Swine|2015	MG014370.1	Germany	Swine	2015
MG014369.1|Germany|Swine|2015	MG014369.1	Germany	Swine	2015
MG014368.1|Germany|Swine|2015	MG014368.1	Germany	Swine	2015
MG014367.1|Germany|Swine|2015	MG014367.1	Germany	Swine	2015
MG014366.1|Germany|Swine|2015	MG014366.1	Germany	Swine	2015
MG014365.1|Germany|Swine|2015	MG014365.1	Germany	Swine	2015
MG014364.1|Germany|Swine|2015	MG014364.1	Germany	Swine	2015
MG014363.1|Germany|Swine|2015	MG014363.1	Germany	Swine	2015
MG014362.1|Germany|Swine|2015	MG014362.1	Germany	Swine	2015
MG564175.1|China|Swine|2016	MG564175.1	China	Swine	2016
MG564174.1|China|Swine|2016	MG564174.1	China	Swine	2016
KY354072.1|China|Swine|2016	KY354072.1	China	Swine	2016
KY354071.1|China|Swine|2016	KY354071.1	China	Swine	2016
KY354070.1|China|Swine|2016	KY354070.1	China	Swine	2016
KY354069.1|China|Swine|2016	KY354069.1	China	Swine	2016
KY354068.1|China|Swine|2016	KY354068.1	China	Swine	2016
KY354067.1|China|Swine|2016	KY354067.1	China	Swine	2016
KY354066.1|China|Swine|2016	KY354066.1	China	Swine	2016
KY354065.1|China|Swine|2016	KY354065.1	China	Swine	2016
KY354064.1|China|Swine|2016	KY354064.1	China	Swine	2016
KY354063.1|China|Swine|2016	KY354063.1	China	Swine	2016
KY354062.1|China|Swine|2016	KY354062.1	China	Swine	2016
KY354061.1|China|Swine|2016	KY354061.1	China	Swine	2016
KY354060.1|China|Swine|2016	KY354060.1	China	Swine	2016
KY354059.1|China|Swine|2016	KY354059.1	China	Swine	2016
KY354058.1|China|Swine|2016	KY354058.1	China	Swine	2016
KY354057.1|China|Swine|2016	KY354057.1	China	Swine	2016
KY354056.1|China|Swine|2016	KY354056.1	China	Swine	2016
KY354055.1|China|Swine|2016	KY354055.1	China	Swine	2016
KY354054.1|China|Swine|2016	KY354054.1	China	Swine	2016
KY354053.1|China|Swine|2016	KY354053.1	China	Swine	2016
KY354052.1|China|Swine|2016	KY354052.1	China	Swine	2016
KY354051.1|China|Swine|2016	KY354051.1	China	Swine	2016
KY354050.1|China|Swine|2016	KY354050.1	China	Swine	2016
KY354049.1|China|Swine|2016	KY354049.1	China	Swine	2016
KY354048.1|China|Swine|2016	KY354048.1	China	Swine	2016
KY354047.1|China|Swine|2016	KY354047.1	China	Swine	2016
KY354046.1|China|Swine|2016	KY354046.1	China	Swine	2016
KY354045.1|China|Swine|2016	KY354045.1	China	Swine	2016
KY354044.1|China|Swine|2016	KY354044.1	China	Swine	2016
KY354043.1|China|Swine|2016	KY354043.1	China	Swine	2016
MF496982.1|China|Swine|2017	MF496982.1	China	Swine	2017
MF374980.1|China|Swine|2017	MF374980.1	China	Swine	2017
MF374979.1|China|Swine|2017	MF374979.1	China	Swine	2017
MF374978.1|China|Swine|2017	MF374978.1	China	Swine	2017
MF374977.1|China|Swine|2017	MF374977.1	China	Swine	2017
MF374976.1|China|Swine|2017	MF374976.1	China	Swine	2017
MF374975.1|China|Swine|2017	MF374975.1	China	Swine	2017
MF374974.1|China|Swine|2017	MF374974.1	China	Swine	2017
MF374973.1|China|Swine|2017	MF374973.1	China	Swine	2017
MF374972.1|China|Swine|2017	MF374972.1	China	Swine	2017
MF374971.1|China|Swine|2017	MF374971.1	China	Swine	2017
MF383379.1|China|Swine|2017	MF383379.1	China	Swine	2017
KY418606.2|China|Swine|2016	KY418606.2	China	Swine	2016
MG013496.1|China|Swine|2017	MG013496.1	China	Swine	2017
MG013495.1|China|Swine|2017	MG013495.1	China	Swine	2017
MG013494.1|China|Swine|2016	MG013494.1	China	Swine	2016
MG013493.1|China|Swine|2016	MG013493.1	China	Swine	2016
MG013492.1|China|Swine|2017	MG013492.1	China	Swine	2017
MG013491.1|China|Swine|2016	MG013491.1	China	Swine	2016
MG013490.1|China|Swine|2017	MG013490.1	China	Swine	2017
MG013489.1|China|Swine|2017	MG013489.1	China	Swine	2017
MG008470.1|China|Swine|2017	MG008470.1	China	Swine	2017
KY421348.1|China|Swine|2016	KY421348.1	China	Swine	2016
KY421347.1|China|Swine|2016	KY421347.1	China	Swine	2016
MF069116.1|China|Swine|2016	MF069116.1	China	Swine	2016
MF069115.1|China|Swine|2016	MF069115.1	China	Swine	2016
MF405277.1|China|Swine|2017	MF405277.1	China	Swine	2017
MF405276.1|China|Swine|2017	MF405276.1	China	Swine	2017
MF405275.1|China|Swine|2017	MF405275.1	China	Swine	2017
MF405274.1|China|Swine|2017	MF405274.1	China	Swine	2017
MF405273.1|China|Swine|2017	MF405273.1	China	Swine	2017
MF405272.1|China|Swine|2017	MF405272.1	China	Swine	2017
MF405271.1|China|Swine|2017	MF405271.1	China	Swine	2017
KY363872.1|China|canine|2016	KY363872.1	China	canine	2016
KY363871.1|China|canine|2016	KY363871.1	China	canine	2016
KY363870.1|China|canine|2016	KY363870.1	China	canine	2016
MF589134.1|China|Swine|2017	MF589134.1	China	Swine	2017
MF589133.1|China|Swine|2017	MF589133.1	China	Swine	2017
MF589132.1|China|Swine|2016	MF589132.1	China	Swine	2016
MF589131.1|China|Swine|2016	MF589131.1	China	Swine	2016
MF589130.1|China|Swine|2016	MF589130.1	China	Swine	2016
MF589129.1|China|Swine|2016	MF589129.1	China	Swine	2016
MF589128.1|China|Swine|2017	MF589128.1	China	Swine	2017
MF589127.1|China|Swine|2017	MF589127.1	China	Swine	2017
MF589126.1|China|Swine|2017	MF589126.1	China	Swine	2017
MF589125.1|China|Swine|2016	MF589125.1	China	Swine	2016
MF589124.1|China|Swine|2016	MF589124.1	China	Swine	2016
MF589123.1|China|Swine|2016	MF589123.1	China	Swine	2016
MF589122.1|China|Swine|2015	MF589122.1	China	Swine	2015
MF589121.1|China|Swine|2016	MF589121.1	China	Swine	2016
MF589120.1|China|Swine|2016	MF589120.1	China	Swine	2016
MF589119.1|China|Swine|2017	MF589119.1	China	Swine	2017
MF589118.1|China|Swine|2016	MF589118.1	China	Swine	2016
MF589117.1|China|Swine|2016	MF589117.1	China	Swine	2016
MF589116.1|China|Swine|2016	MF589116.1	China	Swine	2016
MF589115.1|China|Swine|2016	MF589115.1	China	Swine	2016
MF589114.1|China|Swine|2016	MF589114.1	China	Swine	2016
MF589113.1|China|Swine|2017	MF589113.1	China	Swine	2017
MF589112.1|China|Swine|2016	MF589112.1	China	Swine	2016
MF589111.1|China|Swine|2016	MF589111.1	China	Swine	2016
MF589110.1|China|Swine|2016	MF589110.1	China	Swine	2016
MF589109.1|China|Swine|2016	MF589109.1	China	Swine	2016
MF589108.1|China|Swine|2015	MF589108.1	China	Swine	2015
MF589107.1|China|Swine|2017	MF589107.1	China	Swine	2017
MF589106.1|China|Swine|2016	MF589106.1	China	Swine	2016
MF589105.1|China|Swine|2016	MF589105.1	China	Swine	2016
MF589104.1|China|Swine|2015	MF589104.1	China	Swine	2015
MF589103.1|China|Swine|2015	MF589103.1	China	Swine	2015
MF589102.1|China|Swine|2016	MF589102.1	China	Swine	2016
MF162299.1|Italy|Swine|2017	MF162299.1	Italy	Swine	2017
MF162298.1|Italy|Swine|2017	MF162298.1	Italy	Swine	2017
MF084994.1|China|Swine|2016	MF084994.1	China	Swine	2016
MF611877.1|SouthKorea|Swine|2016	MF611877.1	SouthKorea	Swine	2016
MF611876.1|SouthKorea|Swine|2016	MF611876.1	SouthKorea	Swine	2016
KY484770.1|China|Swine|2016	KY484770.1	China	Swine	2016
KY484769.1|China|Swine|2016	KY484769.1	China	Swine	2016
KY865243.1|China|Swine|2016	KY865243.1	China	Swine	2016
KY865242.1|China|Swine|2016	KY865242.1	China	Swine	2016
KY778777.1|China|Swine|2017	KY778777.1	China	Swine	2017
KY778776.1|China|Swine|2017	KY778776.1	China	Swine	2017
KY996345.1|SouthKorea|Swine|2016	KY996345.1	SouthKorea	Swine	2016
KY996344.1|SouthKorea|Swine|2016	KY996344.1	SouthKorea	Swine	2016
KY996343.1|SouthKorea|Swine|2016	KY996343.1	SouthKorea	Swine	2016
KY996342.1|SouthKorea|Swine|2016	KY996342.1	SouthKorea	Swine	2016
KY996341.1|SouthKorea|Swine|2016	KY996341.1	SouthKorea	Swine	2016
KY996340.1|SouthKorea|Swine|2016	KY996340.1	SouthKorea	Swine	2016
KY996339.1|SouthKorea|Swine|2016	KY996339.1	SouthKorea	Swine	2016
KY996338.1|SouthKorea|Swine|2016	KY996338.1	SouthKorea	Swine	2016
KY996337.1|SouthKorea|Swine|2016	KY996337.1	SouthKorea	Swine	2016
KY076027.1|China|Swine|2016	KY076027.1	China	Swine	2016
KY076026.1|China|Swine|2016	KY076026.1	China	Swine	2016
KY076025.1|China|Swine|2016	KY076025.1	China	Swine	2016
KY076024.1|China|Swine|2016	KY076024.1	China	Swine	2016
KY076023.1|China|Swine|2016	KY076023.1	China	Swine	2016
KY076022.1|China|Swine|2016	KY076022.1	China	Swine	2016
KY076021.1|China|Swine|2016	KY076021.1	China	Swine	2016
KY076020.1|China|Swine|2016	KY076020.1	China	Swine	2016
KY076019.1|China|Swine|2016	KY076019.1	China	Swine	2016
KY076018.1|China|Swine|2016	KY076018.1	China	Swine	2016
KY076017.1|China|Swine|2016	KY076017.1	China	Swine	2016
KY076016.1|China|Swine|2016	KY076016.1	China	Swine	2016
KY076015.1|China|Swine|2016	KY076015.1	China	Swine	2016
KY076014.1|China|Swine|2016	KY076014.1	China	Swine	2016
KY076013.1|China|Swine|2016	KY076013.1	China	Swine	2016
KY076012.1|China|Swine|2016	KY076012.1	China	Swine	2016
KY076011.1|China|Swine|2016	KY076011.1	China	Swine	2016
KY076010.1|China|Swine|2016	KY076010.1	China	Swine	2016
KY076009.1|China|Swine|2016	KY076009.1	China	Swine	2016
KY076008.1|China|Swine|2016	KY076008.1	China	Swine	2016
KY076007.1|China|Swine|2016	KY076007.1	China	Swine	2016
KY076006.1|China|Swine|2016	KY076006.1	China	Swine	2016
KY076005.1|China|Swine|2016	KY076005.1	China	Swine	2016
KY076004.1|China|Swine|2016	KY076004.1	China	Swine	2016
KY076003.1|China|Swine|2016	KY076003.1	China	Swine	2016
KY076002.1|China|Swine|2016	KY076002.1	China	Swine	2016
KY076001.1|China|Swine|2016	KY076001.1	China	Swine	2016
KY076000.1|China|Swine|2016	KY076000.1	China	Swine	2016
KY075999.1|China|Swine|2016	KY075999.1	China	Swine	2016
KY075998.1|China|Swine|2016	KY075998.1	China	Swine	2016
KY075997.1|China|Swine|2016	KY075997.1	China	Swine	2016
KY075996.1|China|Swine|2016	KY075996.1	China	Swine	2016
KY075995.1|China|Swine|2016	KY075995.1	China	Swine	2016
KY075994.1|China|Swine|2016	KY075994.1	China	Swine	2016
KY075993.1|China|Swine|2016	KY075993.1	China	Swine	2016
KY075992.1|China|Swine|2016	KY075992.1	China	Swine	2016
KY075991.1|China|Swine|2016	KY075991.1	China	Swine	2016
KY075990.1|China|Swine|2016	KY075990.1	China	Swine	2016
KY075989.1|China|Swine|2016	KY075989.1	China	Swine	2016
KY075988.1|China|Swine|2016	KY075988.1	China	Swine	2016
KY075987.1|China|Swine|2016	KY075987.1	China	Swine	2016
KY075986.1|China|Swine|2016	KY075986.1	China	Swine	2016
KY354039.1|China|Swine|2016	KY354039.1	China	Swine	2016
KY354038.1|China|Swine|2016	KY354038.1	China	Swine	2016
KX966193.1|USA|Swine|2016	KX966193.1	USA	Swine	2016
KX778720.1|USA|Swine|2015	KX778720.1	USA	Swine	2015
KX458235.1|USA|Swine|2015	KX458235.1	USA	Swine	2015
KT869077.1|USA|Swine|2015	KT869077.1	USA	Swine	2015
SDA001|China|Swine|2018	SDA001	China	Swine	2018
HLJ12|China|Swine|2018	HLJ12	China	Swine	2018
JL38|China|Swine|2018	JL38	China	Swine	2018
AHA079|China|Swine|2018	AHA079	China	Swine	2018
AHA011|China|Swine|2018	AHA011	China	Swine	2018
AHA036|China|Swine|2018	AHA036	China	Swine	2018
